# Supplementary material for: Human Colonoid–Myofibroblast Coculture for Study of Apical Na+/H+ Exchangers of the Lower Cryptal Neck Region
Source: Int J Mol Sci. 2023 Feb 21;24(5):4266. doi: 10.3390/ijms24054266 (PMC10001859; doi:10.3390/ijms24054266)
Supplement: Supplementary file 1 [file ijms-24-04266-s001.zip]

Archive with 1 entries (1 files):
- ijms-2124932-supplementary.pdf
